# Supplementary material for: A novel ultra high-throughput 16S rRNA gene amplicon sequencing library preparation method for the Illumina HiSeq platform
Source: Microbiome. 2017 Jul 6;5:68. doi: 10.1186/s40168-017-0279-1 (PMC5501495; doi:10.1186/s40168-017-0279-1)
Supplement: Supplementary file 1 — List of PCR primers used in this study. The designation ‘f’ or ‘r’ is used throughout the study to distinguish between forward or reverse primers, respectively. The complete sequence of each oligo is given, and also the sequence of the individual elements of each oligonucleotide separately (partial Illumina adapter, index sequence, spacer sequence, and priming regions of v4 16S rRNA gene). (XLS 26 kb) [file 40168_2017_279_MOESM1_ESM.xls]

## Sheet: tableS1_oligos
Table of DNA oligos used in this study. All sequences are written 5' to 3'.
Name	Full sequence	Adapter 1	Index	Spacer	Primer
PCR1 forward primers
pcr1-f1	TCTACACTCTTTCCCTACACGACGCTCTTCCGATCTCCTAAACTACGGGTGYCAGCMGCCGCGGTAA	TCTACACTCTTTCCCTACACGACGCTCTTCCGATCT	CCTAAACTACGG		GTGYCAGCMGCCGCGGTAA
pcr1-f2	TCTACACTCTTTCCCTACACGACGCTCTTCCGATCTTGCAGATCCAACGTGYCAGCMGCCGCGGTAA	TCTACACTCTTTCCCTACACGACGCTCTTCCGATCT	TGCAGATCCAAC		GTGYCAGCMGCCGCGGTAA
pcr1-f4	TCTACACTCTTTCCCTACACGACGCTCTTCCGATCTGTGGTATGGGAGTGTGYCAGCMGCCGCGGTAA	TCTACACTCTTTCCCTACACGACGCTCTTCCGATCT	GTGGTATGGGAG	T	GTGYCAGCMGCCGCGGTAA
pcr1-f5	TCTACACTCTTTCCCTACACGACGCTCTTCCGATCTACTTTAAGGGTGTGTGYCAGCMGCCGCGGTAA	TCTACACTCTTTCCCTACACGACGCTCTTCCGATCT	ACTTTAAGGGTG	T	GTGYCAGCMGCCGCGGTAA
pcr1-f6	TCTACACTCTTTCCCTACACGACGCTCTTCCGATCTGAGCAACATCCTTGTGYCAGCMGCCGCGGTAA	TCTACACTCTTTCCCTACACGACGCTCTTCCGATCT	GAGCAACATCCT	T	GTGYCAGCMGCCGCGGTAA
pcr1-f7	TCTACACTCTTTCCCTACACGACGCTCTTCCGATCTTGTTGCGTTTCTGTGTGYCAGCMGCCGCGGTAA	TCTACACTCTTTCCCTACACGACGCTCTTCCGATCT	TGTTGCGTTTCT	GT	GTGYCAGCMGCCGCGGTAA
pcr1-f8	TCTACACTCTTTCCCTACACGACGCTCTTCCGATCTATGTCCGACCAAGTGTGYCAGCMGCCGCGGTAA	TCTACACTCTTTCCCTACACGACGCTCTTCCGATCT	ATGTCCGACCAA	GT	GTGYCAGCMGCCGCGGTAA
pcr1-f10	TCTACACTCTTTCCCTACACGACGCTCTTCCGATCTACAGCCACCCATCGAGTGYCAGCMGCCGCGGTAA	TCTACACTCTTTCCCTACACGACGCTCTTCCGATCT	ACAGCCACCCAT	CGA	GTGYCAGCMGCCGCGGTAA
pcr1-f11	TCTACACTCTTTCCCTACACGACGCTCTTCCGATCTTGTCTCGCAAGCCGAGTGYCAGCMGCCGCGGTAA	TCTACACTCTTTCCCTACACGACGCTCTTCCGATCT	TGTCTCGCAAGC	CGA	GTGYCAGCMGCCGCGGTAA
pcr1-f13	TCTACACTCTTTCCCTACACGACGCTCTTCCGATCTGTTACGTGGTTGATGAGTGYCAGCMGCCGCGGTAA	TCTACACTCTTTCCCTACACGACGCTCTTCCGATCT	GTTACGTGGTTG	ATGA	GTGYCAGCMGCCGCGGTAA
pcr1-f16	TCTACACTCTTTCCCTACACGACGCTCTTCCGATCTTACCGGCTTGCATGCGAGTGYCAGCMGCCGCGGTAA	TCTACACTCTTTCCCTACACGACGCTCTTCCGATCT	TACCGGCTTGCA	TGCGA	GTGYCAGCMGCCGCGGTAA
pcr1-f19	TCTACACTCTTTCCCTACACGACGCTCTTCCGATCTCACCTTACCTTAGAGTGGGTGYCAGCMGCCGCGGTAA	TCTACACTCTTTCCCTACACGACGCTCTTCCGATCT	CACCTTACCTTA	GAGTGG	GTGYCAGCMGCCGCGGTAA
pcr1-f22	TCTACACTCTTTCCCTACACGACGCTCTTCCGATCTTTAACTGGAAGCCCTGTGGGTGYCAGCMGCCGCGGTAA	TCTACACTCTTTCCCTACACGACGCTCTTCCGATCT	TTAACTGGAAGC	CCTGTGG	GTGYCAGCMGCCGCGGTAA
PCR1 reverse primers
pcr1-r1	GTGACTGGAGTTCAGACGTGTGCTCTTCCGATCTCCTAAACTACGGGGACTACNVGGGTWTCTAAT	GTGACTGGAGTTCAGACGTGTGCTCTTCCGATCT	CCTAAACTACGG		GGACTACNVGGGTWTCTAAT
pcr1-r3	GTGACTGGAGTTCAGACGTGTGCTCTTCCGATCTCCATCACATAGGGGACTACNVGGGTWTCTAAT	GTGACTGGAGTTCAGACGTGTGCTCTTCCGATCT	CCATCACATAGG		GGACTACNVGGGTWTCTAAT
pcr1-r4	GTGACTGGAGTTCAGACGTGTGCTCTTCCGATCTGTGGTATGGGAGAGGACTACNVGGGTWTCTAAT	GTGACTGGAGTTCAGACGTGTGCTCTTCCGATCT	GTGGTATGGGAG	A	GGACTACNVGGGTWTCTAAT
pcr1-r7	GTGACTGGAGTTCAGACGTGTGCTCTTCCGATCTTGTTGCGTTTCTTCGGACTACNVGGGTWTCTAAT	GTGACTGGAGTTCAGACGTGTGCTCTTCCGATCT	TGTTGCGTTTCT	TC	GGACTACNVGGGTWTCTAAT
pcr1-r10	GTGACTGGAGTTCAGACGTGTGCTCTTCCGATCTACAGCCACCCATCTAGGACTACNVGGGTWTCTAAT	GTGACTGGAGTTCAGACGTGTGCTCTTCCGATCT	ACAGCCACCCAT	CTA	GGACTACNVGGGTWTCTAAT
pcr1-r12	GTGACTGGAGTTCAGACGTGTGCTCTTCCGATCTGAGGAGTAAAGCCTAGGACTACNVGGGTWTCTAAT	GTGACTGGAGTTCAGACGTGTGCTCTTCCGATCT	GAGGAGTAAAGC	CTA	GGACTACNVGGGTWTCTAAT
pcr1-r13	GTGACTGGAGTTCAGACGTGTGCTCTTCCGATCTGTTACGTGGTTGGATAGGACTACNVGGGTWTCTAAT	GTGACTGGAGTTCAGACGTGTGCTCTTCCGATCT	GTTACGTGGTTG	GATA	GGACTACNVGGGTWTCTAAT
pcr1-r15	GTGACTGGAGTTCAGACGTGTGCTCTTCCGATCTCGTAAGATGCCTGATAGGACTACNVGGGTWTCTAAT	GTGACTGGAGTTCAGACGTGTGCTCTTCCGATCT	CGTAAGATGCCT	GATA	GGACTACNVGGGTWTCTAAT
pcr1-r16	GTGACTGGAGTTCAGACGTGTGCTCTTCCGATCTTACCGGCTTGCAACTCAGGACTACNVGGGTWTCTAAT	GTGACTGGAGTTCAGACGTGTGCTCTTCCGATCT	TACCGGCTTGCA	ACTCA	GGACTACNVGGGTWTCTAAT
pcr1-r19	GTGACTGGAGTTCAGACGTGTGCTCTTCCGATCTCACCTTACCTTATTCTCTGGACTACNVGGGTWTCTAAT	GTGACTGGAGTTCAGACGTGTGCTCTTCCGATCT	CACCTTACCTTA	TTCTCT	GGACTACNVGGGTWTCTAAT
pcr1-r22	GTGACTGGAGTTCAGACGTGTGCTCTTCCGATCTTTAACTGGAAGCCACTTCTGGACTACNVGGGTWTCTAAT	GTGACTGGAGTTCAGACGTGTGCTCTTCCGATCT	TTAACTGGAAGC	CACTTCT	GGACTACNVGGGTWTCTAAT
PCR2 reverse primers
pcr2-r1	CAAGCAGAAGACGGCATACGAGATCGTGATGTGACTGGAGTTCAGACGTG	CAAGCAGAAGACGGCATACGAGAT	CGTGAT		GTGACTGGAGTTCAGACGTG
pcr2-r2	CAAGCAGAAGACGGCATACGAGATACATCGGTGACTGGAGTTCAGACGTG	CAAGCAGAAGACGGCATACGAGAT	ACATCG		GTGACTGGAGTTCAGACGTG
pcr2-r3	CAAGCAGAAGACGGCATACGAGATGCCTAAGTGACTGGAGTTCAGACGTG	CAAGCAGAAGACGGCATACGAGAT	GCCTAA		GTGACTGGAGTTCAGACGTG
pcr2-r4	CAAGCAGAAGACGGCATACGAGATTGGTCAGTGACTGGAGTTCAGACGTG	CAAGCAGAAGACGGCATACGAGAT	TGGTCA		GTGACTGGAGTTCAGACGTG
pcr2-r5	CAAGCAGAAGACGGCATACGAGATCACTGTGTGACTGGAGTTCAGACGTG	CAAGCAGAAGACGGCATACGAGAT	CACTGT		GTGACTGGAGTTCAGACGTG
pcr2-r6	CAAGCAGAAGACGGCATACGAGATATTGGCGTGACTGGAGTTCAGACGTG	CAAGCAGAAGACGGCATACGAGAT	ATTGGC		GTGACTGGAGTTCAGACGTG
pcr2-r7	CAAGCAGAAGACGGCATACGAGATGATCTGGTGACTGGAGTTCAGACGTG	CAAGCAGAAGACGGCATACGAGAT	GATCTG		GTGACTGGAGTTCAGACGTG
pcr2-r8	CAAGCAGAAGACGGCATACGAGATTCAAGTGTGACTGGAGTTCAGACGTG	CAAGCAGAAGACGGCATACGAGAT	TCAAGT		GTGACTGGAGTTCAGACGTG
pcr2-r9	CAAGCAGAAGACGGCATACGAGATCTGATCGTGACTGGAGTTCAGACGTG	CAAGCAGAAGACGGCATACGAGAT	CTGATC		GTGACTGGAGTTCAGACGTG
pcr2-r10	CAAGCAGAAGACGGCATACGAGATAAGCTAGTGACTGGAGTTCAGACGTG	CAAGCAGAAGACGGCATACGAGAT	AAGCTA		GTGACTGGAGTTCAGACGTG
pcr2-r11	CAAGCAGAAGACGGCATACGAGATGTAGCCGTGACTGGAGTTCAGACGTG	CAAGCAGAAGACGGCATACGAGAT	GTAGCC		GTGACTGGAGTTCAGACGTG
pcr2-r12	CAAGCAGAAGACGGCATACGAGATTACAAGGTGACTGGAGTTCAGACGTG	CAAGCAGAAGACGGCATACGAGAT	TACAAG		GTGACTGGAGTTCAGACGTG
PCR2 forward primer
pcr2-f	AATGATACGGCGACCACCGAGATCTACACTCTTTCCCTACACGAC
