# Supplementary material for: A novel ultra high-throughput 16S rRNA gene amplicon sequencing library preparation method for the Illumina HiSeq platform
Source: Microbiome. 2017 Jul 6;5:68. doi: 10.1186/s40168-017-0279-1 (PMC5501495; doi:10.1186/s40168-017-0279-1)
Supplement: Supplementary file 2 — Taxonomy of bacteria in the mock community. List of bacterial species for which full length bacterial 16S rRNA gene sequences were cloned and included in approximately equal proportions in the mock community. Species are listed in the first column and GC content is listed in the next. (XLS 21 kb) [file 40168_2017_279_MOESM2_ESM.xls]

## Sheet: GC_content_33species
Taxon	% GC
Mycoplasma_orale	50
Protochlamydia_amoebophila	51
Victivallis_vadensis	50
Desulfurispirillum_alkaliphilum	51
Syntrophococcus_sucromutans	54
Leptotrichia_hofstadii	54
Persephonella_hydrogeniphila	59
Caldisericum_exile	54
Deinococcus_indicus	57
Syntrophus_buswellii	54
Syntrophus_gentianae	54
Sulfurihydrogenibium_yellowstonense	57
Thermomicrobium_roseum	69
Deferribacter_desulfuricans	59
Dictyoglomus_thermophilum	60
Fibrobacter_succinogenes	57
Syntrophothermus_lipocalidus	58
Syntrophobacter_fumaroxidans	57
Thermodesulfobacterium_commune	61
Thermotoga_neapolitana	64
Uncultured_cyanobacterium	46
Uncultured_Bacteroidetes_1	47
Uncultured_Chlorobi	53
Uncultured_Acidobacteria	56
Uncultured_Bacteroidetes_2	50
Uncultured_actinobacterium	53
Uncultured_planctomycete	55
Uncultured_Spirochaetes	54
Uncultured_Synergistetes	54
Uncultured_Verrucomicrobia	55
Uncultured_Gemmatimonadetes	62
Uncultured_Nitrospira	60
Desulfovibrio_sp	56
