# Supplementary material for: A novel ultra high-throughput 16S rRNA gene amplicon sequencing library preparation method for the Illumina HiSeq platform
Source: Microbiome. 2017 Jul 6;5:68. doi: 10.1186/s40168-017-0279-1 (PMC5501495; doi:10.1186/s40168-017-0279-1)
Supplement: Supplementary file 4 — Primers and read numbers for Dataset 1. (XLS 26 kb) [file 40168_2017_279_MOESM4_ESM.xls]

## Sheet: lib1counts
Primers and read numbers for Dataset 1
PCR1 fwd primer	PCR1 rev primer	PCR2 rev primer	# reads
f10	r10	r6	4619
f10	r13	r6	114809
f10	r16	r6	108491
f10	r19	r6	108597
f10	r1	r6	74188
f10	r22	r6	98488
f10	r4	r6	115385
f10	r7	r6	130369
f11	r10	r6	98998
f11	r13	r6	118028
f11	r16	r6	98577
f11	r19	r6	132077
f11	r1	r6	129238
f11	r22	r6	60528
f11	r4	r6	107126
f11	r7	r6	100964
f1	r10	r6	78758
f1	r13	r6	101381
f1	r16	r6	61715
f1	r19	r6	70722
f1	r1	r6	4587
f1	r22	r6	31769
f1	r4	r6	50084
f1	r7	r6	72609
f13	r10	r6	74205
f13	r13	r6	10206
f13	r16	r6	78792
f13	r19	r6	112861
f13	r1	r6	100043
f13	r22	r6	69030
f13	r4	r6	72532
f13	r7	r6	88944
f16	r10	r6	100598
f16	r13	r6	130299
f16	r16	r6	8713
f16	r19	r6	144155
f16	r1	r6	69432
f16	r22	r6	60617
f16	r4	r6	95189
f16	r7	r6	95030
f19	r10	r6	71359
f19	r13	r6	110540
f19	r16	r6	60794
f19	r19	r6	19277
f19	r1	r6	78989
f19	r22	r6	95119
f19	r4	r6	59733
f19	r7	r6	32144
f2	r10	r6	134644
f2	r13	r6	120763
f2	r16	r6	90090
f2	r19	r6	94738
f2	r1	r6	64319
f2	r22	r6	79381
f2	r4	r6	66298
f2	r7	r6	78906
f22	r10	r6	100721
f22	r13	r6	120329
f22	r16	r6	86105
f22	r19	r6	105270
f22	r1	r6	104742
f22	r22	r6	9486
f22	r4	r6	86209
f22	r7	r6	98944
f4	r10	r6	53930
f4	r13	r6	75766
f4	r16	r6	72743
f4	r19	r6	107721
f4	r1	r6	57893
f4	r22	r6	62496
f4	r4	r6	6424
f4	r7	r6	59782
f5	r10	r6	53250
f5	r13	r6	85881
f5	r16	r6	102167
f5	r19	r6	109867
f5	r1	r6	49848
f5	r22	r6	87818
f5	r4	r6	75610
f5	r7	r6	109376
f7	r10	r6	59864
f7	r13	r6	86163
f7	r16	r6	82377
f7	r19	r6	93845
f7	r1	r6	55355
f7	r22	r6	96964
f7	r4	r6	70873
f7	r7	r6	8429
f8	r10	r6	116463
f8	r13	r6	94707
f8	r16	r6	88255
f8	r19	r6	74812
f8	r1	r6	67799
f8	r22	r6	59986
f8	r4	r6	66827
f8	r7	r6	66779
