# Supplementary material for: A novel ultra high-throughput 16S rRNA gene amplicon sequencing library preparation method for the Illumina HiSeq platform
Source: Microbiome. 2017 Jul 6;5:68. doi: 10.1186/s40168-017-0279-1 (PMC5501495; doi:10.1186/s40168-017-0279-1)
Supplement: Supplementary file 5 — Primers and read numbers for Dataset 2. (XLS 20 kb) [file 40168_2017_279_MOESM5_ESM.xls]

## Sheet: tableS4_library3to7
Primers and read numbers for Dataset 2
PCR1 fwd primer	PCR1 rev primer	PCR2 index	# reads
f1	r10	r6	78758
f1	r1	r6	4587
f1	r4	r6	50084
f1	r7	r6	72609
f1	r10	r1	232962
f1	r1	r1	16147
f1	r4	r1	251345
f1	r7	r1	131110
f1	r10	r2	240501
f1	r1	r2	21563
f1	r4	r2	207937
f1	r7	r2	243244
f1	r10	r3	179017
f1	r1	r3	11963
f1	r4	r3	169451
f1	r7	r3	205360
f1	r10	r4	269310
f1	r1	r4	14814
f1	r4	r4	290083
f1	r7	r4	192565
