# Supplementary material for: A novel ultra high-throughput 16S rRNA gene amplicon sequencing library preparation method for the Illumina HiSeq platform
Source: Microbiome. 2017 Jul 6;5:68. doi: 10.1186/s40168-017-0279-1 (PMC5501495; doi:10.1186/s40168-017-0279-1)
Supplement: Supplementary file 6 — Primers, read numbers, template amount, and PCR cycle numbers for Dataset3. (XLS 24 kb) [file 40168_2017_279_MOESM6_ESM.xls]

## Sheet: tableS5_library2
Primers, read numbers, template amount and PCR cycle numbers for Dataset3
PCR1 fwd primer	PCR1 rev primer	PCR2 rev primer	# reads	Template amount	# PCR1 cycles	# PCR2 cycles
f1	r10	r12	93321	High	25	5
f1	r13	r12	109722	Low	25	5
f1	r16	r12	91020	Low	25	5
f1	r19	r12	69447	Low	25	5
f1	r1	r12	6622	High	25	5
f1	r22	r12	59768	Low	25	5
f1	r4	r12	89763	High	25	5
f1	r7	r12	74141	High	25	5
f2	r10	r12	110394	High	25	10
f2	r13	r12	122820	Low	25	10
f2	r16	r12	93020	Low	25	10
f2	r19	r12	81806	Low	25	10
f2	r1	r12	115578	High	25	10
f2	r22	r12	48435	Low	25	10
f2	r4	r12	100404	High	25	10
f2	r7	r12	128758	High	25	10
f4	r10	r12	126835	High	30	5
f4	r13	r12	127025	Low	30	5
f4	r16	r12	131969	Low	30	5
f4	r19	r12	97110	Low	30	5
f4	r1	r12	148743	High	30	5
f4	r22	r12	67177	Low	30	5
f4	r4	r12	7857	High	30	5
f4	r7	r12	161319	High	30	5
f5	r10	r12	9357	High	30	10
f5	r13	r12	120777	Low	30	10
f5	r16	r12	111407	Low	30	10
f5	r19	r12	109980	Low	30	10
f5	r1	r12	129534	High	30	10
f5	r22	r12	101237	Low	30	10
f5	r4	r12	102786	High	30	10
f5	r7	r12	29156	High	30	10
f7	r10	r12	147585	High	35	5
f7	r13	r12	166127	Low	35	5
f7	r16	r12	141228	Low	35	5
f7	r19	r12	216946	Low	35	5
f7	r1	r12	99152	High	35	5
f7	r22	r12	125333	Low	35	5
f7	r4	r12	126515	High	35	5
f7	r7	r12	11434	High	35	5
f8	r10	r12	128082	High	35	10
f8	r13	r12	143114	Low	35	10
f8	r16	r12	120190	Low	35	10
f8	r19	r12	119814	Low	35	10
f8	r1	r12	105463	High	35	10
f8	r22	r12	142852	Low	35	10
f8	r4	r12	120570	High	35	10
f8	r7	r12	134135	High	35	10
