# Supplementary material for: A novel ultra high-throughput 16S rRNA gene amplicon sequencing library preparation method for the Illumina HiSeq platform
Source: Microbiome. 2017 Jul 6;5:68. doi: 10.1186/s40168-017-0279-1 (PMC5501495; doi:10.1186/s40168-017-0279-1)
Supplement: Supplementary file 7 — Primers and read numbers for Dataset 4. (XLS 21 kb) [file 40168_2017_279_MOESM7_ESM.xls]

## Sheet: tableS6_HS_mock
Primers and read numbers for Dataset 4
PCR1 fwd primer	PCR1 rev primer	PCR2 rev primer	# reads
f16	r3	r12	363913
f16	r4	r12	238479
f16	r7	r12	386473
f16	r12	r12	287627
f16	r15	r12	369990
f16	r19	r12	275003
f16	r22	r12	267606
f19	r3	r12	265499
f19	r4	r12	449259
f19	r7	r12	352798
f19	r12	r12	333894
f19	r15	r12	352253
f19	r16	r12	357419
f19	r22	r12	339590
f22	r3	r12	287845
f22	r4	r12	255789
f22	r7	r12	274936
f22	r12	r12	128259
f22	r15	r12	136861
f22	r16	r12	142828
f22	r19	r12	142847
f6	r16	r12	442793
f6	r19	r12	320483
f6	r22	r12	377877
