# Supplementary material for: A novel ultra high-throughput 16S rRNA gene amplicon sequencing library preparation method for the Illumina HiSeq platform
Source: Microbiome. 2017 Jul 6;5:68. doi: 10.1186/s40168-017-0279-1 (PMC5501495; doi:10.1186/s40168-017-0279-1)
Supplement: Supplementary file 8 — Primers, read numbers, run number and library numbers for Dataset 5. (XLS 24 kb) [file 40168_2017_279_MOESM8_ESM.xls]

## Sheet: tableS7_SS_samples
Primers, read numbers, run number and library numbers for Dataset 5
PCR1 fwd primer	PCR1 rev primer	PCR2 rev primer	# reads	HiSeq run	Prep. #
f22	r16	r10	173669	2	1
f22	r19	r10	118377	2	1
f6	r22	r10	166059	2	1
f22	r16	r4	306699	1	2
f22	r19	r4	407246	1	2
f6	r22	r4	253098	1	2
f1	r16	r11	161761	2	3
f19	r7	r11	152841	2	3
f4	r7	r11	179052	2	3
f22	r16	r8	432725	1	4
f22	r19	r8	413191	1	4
f6	r22	r8	422735	1	4
f22	r16	r12	241665	2	5
f22	r19	r12	306968	2	5
f6	r22	r12	103845	2	5
f16	r15	r2	201801	2	6
f10	r22	r3	180016	2	7
f19	r7	r3	183579	2	7
f5	r12	r3	185760	2	7
f1	r3	r9	156807	1	8
f6	r22	r9	132987	1	8
f8	r4	r9	181040	1	8
f11	r4	r4	285205	2	9
f13	r4	r4	249415	2	9
f16	r12	r4	306107	2	9
f1	r3	r10	189250	1	10
f6	r22	r10	422189	1	10
f8	r7	r10	264838	1	10
f11	r4	r11	151424	1	11
f5	r22	r11	161595	1	11
f11	r3	r6	199268	2	12
f13	r4	r6	308355	2	12
f5	r4	r6	173776	2	12
f2	r3	r7	176147	1	13
f5	r16	r7	202100	1	13
f6	r16	r7	252174	1	13
f22	r16	r7	129509	2	14
f22	r3	r7	167593	2	14
f22	r7	r7	150115	2	14
f11	r7	r1	148918	1	15
f19	r7	r1	206644	1	15
f7	r19	r1	249761	1	15
f22	r16	r8	166341	2	16
f22	r19	r8	175710	2	16
f6	r22	r8	126205	2	16
f1	r3	r2	139454	1	17
f6	r22	r2	264555	1	17
f8	r3	r2	197196	1	17
f1	r3	r3	178164	1	18
f10	r3	r3	121223	1	18
f6	r22	r3	216571	1	18
f22	r16	r9	520059	2	19
f22	r19	r9	181857	2	19
f6	r22	r9	169759	2	19
