# Supplementary material for: A novel ultra high-throughput 16S rRNA gene amplicon sequencing library preparation method for the Illumina HiSeq platform
Source: Microbiome. 2017 Jul 6;5:68. doi: 10.1186/s40168-017-0279-1 (PMC5501495; doi:10.1186/s40168-017-0279-1)
Supplement: Supplementary file 9 — Primers, read numbers, and individual numbers for Dataset 6. (XLS 21 kb) [file 40168_2017_279_MOESM9_ESM.xls]

## Sheet: tableS8_HA
Primers, read numbers and individual numbers for Dataset 6
PCR1 fwd primer	PCR1 rev primer	PCR2 rev primer	# reads	Individual
f11	r22	r4	154287	5
f1	r12	r4	148705	1
f1	r16	r4	230696	2
f1	r19	r4	151604	1
f1	r3	r4	76673	3
f1	r4	r4	89080	3
f1	r7	r4	209835	4
f2	r12	r4	154714	1
f2	r16	r4	217740	4
f2	r19	r4	187809	2
f2	r22	r4	186999	2
f2	r3	r4	137814	4
f2	r4	r4	181275	2
f2	r7	r4	235578	1
f4	r12	r4	143179	1
f4	r15	r4	155225	2
f4	r16	r4	116641	3
f4	r19	r4	149770	3
f4	r3	r4	135291	4
f4	r7	r4	211068	1
f5	r3	r4	121051	5
f6	r4	r4	200197	2
f7	r12	r4	179997	5
f7	r4	r4	251658	5
f2	r3	r8	171952	5
