# Supplementary material for: A novel ultra high-throughput 16S rRNA gene amplicon sequencing library preparation method for the Illumina HiSeq platform
Source: Microbiome. 2017 Jul 6;5:68. doi: 10.1186/s40168-017-0279-1 (PMC5501495; doi:10.1186/s40168-017-0279-1)
Supplement: Supplementary file 10 — Primers, read numbers, and individual numbers for Dataset 7. (XLSX 10 kb) [file 40168_2017_279_MOESM10_ESM.xlsx]

## Sheet: dataset 6
Primers, read numbers and individual numbers for Dataset 7
PCR1 fwd primer	PCR1 rev primer	PCR2 rev primer	# reads triple index	# reads EMP	Individual	sample identifier for corresponding sample sequenced at the Broad Institute
f5	r12	r12	62889	93052	1	287366
f5	r16	r12	53531	49262	2	287442
f5	r19	r12	58648	72458	3	287336
f5	r22	r12	47935	83617	4	287431
f7	r3	r12	89831	39892	5	287402
f7	r4	r12	89874	44005	6	287358
f6	r7	r12	74082	24709	7	287444
f7	r15	r12	145669	56952	8	287453
f7	r22	r12	47822	55916	9	287377
f8	r3	r12	31920	21671	10	287475
f8	r4	r12	40996	23103	11	287383
f8	r12	r12	148587	27431	12	287467
f8	r15	r12	38489	27007	13	287419
f8	r16	r12	44440	81984	14	287422
f8	r19	r12	47126	10241	15	287399
